# Supplementary material for: Dynamic predictive accuracy of electrocardiographic biomarkers of sudden cardiac death within a survival framework: the Atherosclerosis Risk in Communities (ARIC) study
Source: BMC Cardiovasc Disord. 2019 Nov 14;19:255. doi: 10.1186/s12872-019-1234-9 (PMC6854807; doi:10.1186/s12872-019-1234-9)
Supplement: Supplementary file 1 — Additional file 1: Table S1. Time-dependent AUC with 95% Confidence Interval for prediction of SCD and non-SCD, for windows of prediction 3, 6, 9 months, 1, 2, 3, 5, 10, 15 years for traditional ECG markers, and GEH-ECG in five partitions of the study dataset. See separate excel file. _lb = lower bound; _ub = upper bound. HR = heart rate; qtc = QTc interval; qrs = QRS interval; pQRST = peak QRS-T angle; aQRST = area QRS-T angle; pSVGaz = peak SVG azimuth; aSVGaz = area SVG azimuth; pSVGel = peak SVG elevation; aSVGel = area SVG elevation; pSVGmag = peak SVG magnitude; aSVGmag = area SVG magnitude. SAI = Sum Absolute QRST Integral (SAI QRST). [file 12872_2019_1234_MOESM1_ESM.xlsx]

## Sheet:  5 parts
days	years	partition	outcome	HR	HR_lb	HR_ub	QTc	qtc_lb	qtc_ub	QRS	qrs_lb	qrs_ub	pQRST	pQRST_lb	pQRST_ub	pSVGaz	pSVGaz_lb	pSVGaz_ub	pSVGel	pSVGel_lb	pSVGel_ub	pSVGmag	pSVGmag_lb	pSVGmag_ub	aQRS-T	aQRST_lb	aQRST_ub	aSVGaz	aSVGaz_lb	aSVGaz_ub	aSVGel	aSVGel_lb	aSVGel_ub	aSVGmag	aSVGmag_lb	aSVGmag_ub	SAI	sai_lb	sai_ub
90	0.25	1	SCD	0.911	0.663	0.999	0.473	0.001	0.951	0.479	0.047	0.91	0.451	0.001	0.949	0.172	0.053	0.291	0.751	0.37	0.999	0.227	0.117	0.337	0.533	0.081	0.984	0.35	0.043	0.657	0.754	0.234	0.999	0.269	0.048	0.49	0.283	0.044	0.523
90	0.25	2	SCD	0.989	0.333	0.999	0.671	0.44	0.902	0.273	0.001	0.575	0.159	0.068	0.251	0.273	0.258	0.288	0.891	0.296	0.999	0.962	0.284	0.999	0.037	0.001	0.249	0.058	0.001	0.256	0.811	0.273	0.999	0.975	0.303	0.999	0.781	0.265	0.999
90	0.25	3	SCD	0.838	0.714	0.961	0.806	0.633	0.979	0.46	0.32	0.6	0.585	0.308	0.863	0.695	0.4	0.989	0.598	0.295	0.902	0.637	0.305	0.969	0.543	0.153	0.934	0.693	0.259	0.999	0.616	0.327	0.906	0.755	0.329	0.999	0.653	0.325	0.981
90	0.25	4	SCD	0.485	0.077	0.893	0.724	0.485	0.963	0.741	0.343	0.999	0.61	0.146	0.999	0.319	0.001	0.656	0.579	0.154	0.999	0.447	0.18	0.713	0.736	0.509	0.963	0.122	0.001	0.274	0.532	0.094	0.969	0.508	0.093	0.923	0.587	0.211	0.962
90	0.25	5	SCD	0.822	0.679	0.965	0.344	0.001	0.721	0.579	0.098	0.999	0.562	0.154	0.971	0.357	0.001	0.744	0.73	0.416	0.999	0.235	0.053	0.417	0.609	0.163	0.999	0.514	0.279	0.749	0.726	0.376	0.999	0.304	0.02	0.589	0.364	0.134	0.593
180	0.5	1	SCD	0.753	0.551	0.954	0.749	0.475	0.999	0.689	0.473	0.906	0.717	0.476	0.959	0.602	0.346	0.859	0.842	0.68	0.999	0.391	0.147	0.635	0.728	0.47	0.985	0.521	0.259	0.784	0.847	0.724	0.97	0.377	0.14	0.614	0.503	0.274	0.732
180	0.5	2	SCD	0.697	0.516	0.878	0.603	0.265	0.942	0.678	0.383	0.973	0.651	0.345	0.957	0.54	0.199	0.88	0.766	0.646	0.887	0.653	0.344	0.963	0.623	0.233	0.999	0.461	0.077	0.845	0.686	0.476	0.896	0.691	0.403	0.979	0.822	0.704	0.941
180	0.5	3	SCD	0.735	0.524	0.946	0.603	0.317	0.889	0.47	0.236	0.705	0.687	0.453	0.922	0.695	0.488	0.902	0.643	0.414	0.872	0.506	0.233	0.778	0.665	0.449	0.881	0.591	0.275	0.908	0.646	0.429	0.863	0.651	0.356	0.946	0.74	0.455	0.999
180	0.5	4	SCD	0.585	0.345	0.824	0.685	0.453	0.916	0.748	0.562	0.934	0.769	0.496	0.999	0.606	0.273	0.94	0.507	0.267	0.746	0.564	0.275	0.853	0.852	0.738	0.966	0.496	0.146	0.847	0.563	0.304	0.822	0.633	0.348	0.918	0.746	0.533	0.959
180	0.5	5	SCD	0.662	0.45	0.873	0.642	0.413	0.87	0.648	0.449	0.847	0.707	0.508	0.906	0.624	0.473	0.775	0.738	0.562	0.913	0.389	0.181	0.596	0.697	0.438	0.955	0.581	0.426	0.737	0.788	0.696	0.881	0.392	0.148	0.636	0.462	0.303	0.62
270	0.75	1	SCD	0.646	0.447	0.846	0.709	0.521	0.897	0.7	0.539	0.862	0.766	0.648	0.883	0.68	0.519	0.842	0.775	0.653	0.897	0.464	0.292	0.635	0.732	0.588	0.875	0.582	0.404	0.76	0.772	0.676	0.867	0.487	0.311	0.664	0.608	0.463	0.754
270	0.75	2	SCD	0.581	0.399	0.763	0.623	0.422	0.823	0.739	0.545	0.932	0.678	0.51	0.846	0.625	0.403	0.848	0.775	0.662	0.888	0.624	0.358	0.89	0.643	0.39	0.897	0.537	0.306	0.768	0.685	0.571	0.8	0.62	0.413	0.827	0.748	0.611	0.885
270	0.75	3	SCD	0.588	0.442	0.735	0.549	0.38	0.718	0.624	0.471	0.776	0.725	0.595	0.855	0.68	0.528	0.833	0.631	0.516	0.746	0.496	0.316	0.675	0.67	0.501	0.838	0.583	0.405	0.76	0.656	0.525	0.787	0.59	0.435	0.746	0.723	0.576	0.869
270	0.75	4	SCD	0.56	0.358	0.763	0.611	0.456	0.766	0.689	0.486	0.891	0.785	0.643	0.927	0.52	0.318	0.721	0.584	0.398	0.77	0.567	0.372	0.762	0.787	0.701	0.873	0.454	0.24	0.669	0.572	0.424	0.721	0.623	0.407	0.84	0.73	0.575	0.885
270	0.75	5	SCD	0.596	0.418	0.775	0.654	0.481	0.816	0.696	0.567	0.825	0.75	0.628	0.871	0.684	0.522	0.846	0.695	0.577	0.813	0.479	0.319	0.639	0.677	0.562	0.792	0.626	0.499	0.754	0.72	0.621	0.818	0.529	0.355	0.702	0.598	0.426	0.77
365	1	1	SCD	0.633	0.503	0.764	0.698	0.546	0.85	0.708	0.555	0.862	0.744	0.594	0.893	0.662	0.499	0.824	0.766	0.639	0.894	0.529	0.365	0.694	0.705	0.577	0.832	0.549	0.403	0.695	0.76	0.66	0.86	0.546	0.377	0.716	0.63	0.423	0.836
365	1	2	SCD	0.596	0.469	0.722	0.611	0.465	0.756	0.7	0.578	0.822	0.684	0.5	0.867	0.661	0.466	0.857	0.672	0.473	0.872	0.553	0.355	0.751	0.641	0.462	0.819	0.583	0.434	0.733	0.596	0.464	0.728	0.552	0.333	0.77	0.716	0.594	0.837
365	1	3	SCD	0.59	0.456	0.725	0.562	0.41	0.715	0.694	0.568	0.82	0.72	0.618	0.822	0.638	0.501	0.775	0.585	0.444	0.726	0.416	0.244	0.588	0.684	0.561	0.807	0.564	0.368	0.76	0.602	0.463	0.741	0.493	0.335	0.651	0.667	0.529	0.806
365	1	4	SCD	0.599	0.428	0.77	0.609	0.483	0.735	0.68	0.529	0.831	0.728	0.583	0.874	0.531	0.374	0.688	0.634	0.462	0.805	0.561	0.395	0.727	0.716	0.581	0.852	0.462	0.296	0.627	0.612	0.458	0.768	0.608	0.46	0.756	0.68	0.524	0.837
365	1	5	SCD	0.574	0.447	0.702	0.658	0.505	0.812	0.706	0.583	0.829	0.73	0.605	0.854	0.674	0.543	0.805	0.683	0.574	0.792	0.513	0.373	0.653	0.659	0.535	0.783	0.591	0.477	0.705	0.692	0.609	0.774	0.549	0.36	0.739	0.61	0.503	0.718
730	2	1	SCD	0.689	0.588	0.79	0.713	0.614	0.812	0.666	0.582	0.751	0.779	0.705	0.853	0.705	0.581	0.828	0.73	0.66	0.8	0.494	0.39	0.597	0.712	0.62	0.804	0.593	0.461	0.725	0.681	0.592	0.771	0.529	0.441	0.617	0.676	0.574	0.777
730	2	2	SCD	0.616	0.535	0.697	0.634	0.541	0.727	0.688	0.579	0.798	0.757	0.673	0.84	0.695	0.57	0.82	0.675	0.577	0.772	0.492	0.383	0.602	0.682	0.594	0.77	0.635	0.55	0.72	0.648	0.58	0.716	0.497	0.406	0.589	0.71	0.632	0.788
730	2	3	SCD	0.547	0.441	0.653	0.523	0.424	0.621	0.709	0.622	0.796	0.704	0.643	0.765	0.698	0.61	0.785	0.555	0.449	0.66	0.477	0.39	0.565	0.7	0.612	0.787	0.667	0.562	0.772	0.533	0.456	0.609	0.544	0.456	0.632	0.687	0.619	0.755
730	2	4	SCD	0.574	0.449	0.699	0.569	0.479	0.659	0.695	0.614	0.776	0.7	0.601	0.8	0.566	0.443	0.689	0.588	0.483	0.692	0.557	0.421	0.692	0.69	0.587	0.792	0.549	0.45	0.647	0.564	0.424	0.705	0.583	0.438	0.727	0.704	0.576	0.833
730	2	5	SCD	0.665	0.595	0.736	0.684	0.58	0.789	0.652	0.579	0.725	0.748	0.685	0.811	0.703	0.63	0.775	0.653	0.576	0.729	0.496	0.409	0.582	0.66	0.595	0.725	0.609	0.497	0.721	0.612	0.521	0.702	0.573	0.501	0.645	0.66	0.598	0.721
1096	3	1	SCD	0.675	0.58	0.769	0.705	0.599	0.811	0.636	0.561	0.711	0.754	0.685	0.824	0.656	0.559	0.753	0.687	0.592	0.782	0.508	0.416	0.599	0.727	0.648	0.806	0.596	0.497	0.695	0.655	0.596	0.713	0.527	0.448	0.606	0.664	0.575	0.753
1096	3	2	SCD	0.596	0.546	0.645	0.62	0.552	0.688	0.689	0.629	0.748	0.755	0.7	0.81	0.707	0.607	0.807	0.645	0.536	0.753	0.501	0.415	0.588	0.694	0.625	0.763	0.656	0.565	0.747	0.653	0.591	0.716	0.516	0.447	0.585	0.689	0.598	0.78
1096	3	3	SCD	0.535	0.456	0.613	0.539	0.46	0.617	0.68	0.623	0.739	0.684	0.61	0.757	0.644	0.556	0.733	0.574	0.519	0.63	0.496	0.417	0.575	0.68	0.602	0.759	0.631	0.559	0.56	0.561	0.489	0.634	0.542	0.461	0.623	0.681	0.618	0.744
1096	3	4	SCD	0.611	0.505	0.717	0.574	0.499	0.649	0.698	0.628	0.768	0.706	0.607	0.804	0.594	0.491	0.696	0.615	0.536	0.695	0.505	0.434	0.577	0.689	0.603	0.775	0.605	0.525	0.685	0.595	0.518	0.672	0.53	0.435	0.625	0.628	0.516	0.74
1096	3	5	SCD	0.659	0.561	0.757	0.656	0.574	0.738	0.598	0.535	0.662	0.708	0.642	0.775	0.633	0.554	0.711	0.609	0.555	0.664	0.508	0.432	0.584	0.667	0.594	0.739	0.596	0.502	0.689	0.583	0.513	0.654	0.616	0.516	0.717	0.616	0.516	0.661
1826	5	1	SCD	0.625	0.532	0.717	0.666	0.603	0.728	0.665	0.593	0.737	0.736	0.661	0.811	0.66	0.571	0.748	0.687	0.647	0.727	0.472	0.387	0.557	0.712	0.657	0.767	0.61	0.545	0.676	0.667	0.596	0.738	0.486	0.437	0.535	0.656	0.584	0.727
1826	5	2	SCD	0.571	0.499	0.643	0.604	0.56	0.648	0.711	0.663	0.758	0.751	0.697	0.806	0.662	0.58	0.745	0.619	0.584	0.654	0.483	0.425	0.541	0.712	0.666	0.758	0.636	0.586	0.686	0.612	0.546	0.677	0.52	0.485	0.554	0.693	0.626	0.76
1826	5	3	SCD	0.542	0.479	0.604	0.56	0.502	0.618	0.689	0.625	0.753	0.696	0.615	0.778	0.636	0.56	0.712	0.601	0.546	0.655	0.489	0.395	0.583	0.679	0.593	0.766	0.632	0.563	0.701	0.591	0.528	0.653	0.535	0.46	0.61	0.669	0.606	0.733
1826	5	4	SCD	0.573	0.502	0.645	0.583	0.546	0.62	0.699	0.643	0.755	0.724	0.668	0.78	0.635	0.574	0.697	0.595	0.528	0.662	0.508	0.427	0.589	0.699	0.657	0.741	0.64	0.567	0.712	0.583	0.51	0.656	0.542	0.445	0.639	0.652	0.576	0.727
1826	5	5	SCD	0.594	0.526	0.661	0.607	0.53	0.683	0.643	0.575	0.712	0.67	0.619	0.722	0.635	0.574	0.697	0.619	0.579	0.659	0.476	0.382	0.57	0.653	0.592	0.715	0.592	0.526	0.658	0.609	0.566	0.652	0.479	0.391	0.567	0.615	0.576	0.654
3652	10	1	SCD	0.575	0.52	0.63	0.6	0.563	0.639	0.64	0.606	0.674	0.734	0.694	0.775	0.607	0.564	0.65	0.628	0.594	0.662	0.483	0.449	0.517	0.692	0.655	0.73	0.566	0.528	0.604	0.623	0.59	0.657	0.514	0.473	0.555	0.645	0.609	0.682
3652	10	2	SCD	0.569	0.528	0.611	0.606	0.572	0.64	0.672	0.644	0.7	0.747	0.725	0.768	0.647	0.591	0.702	0.628	0.577	0.679	0.5	0.453	0.546	0.706	0.671	0.741	0.609	0.564	0.654	0.629	0.593	0.665	0.526	0.479	0.574	0.664	0.626	0.702
3652	10	3	SCD	0.522	0.474	0.571	0.547	0.491	0.603	0.667	0.629	0.706	0.708	0.659	0.758	0.631	0.588	0.674	0.59	0.559	0.619	0.483	0.431	0.534	0.687	0.648	0.727	0.623	0.582	0.663	0.587	0.558	0.616	0.525	0.465	0.586	0.64	0.609	0.67
3652	10	4	SCD	0.545	0.506	0.584	0.581	0.53	0.631	0.68	0.623	0.737	0.697	0.651	0.743	0.599	0.542	0.655	0.586	0.541	0.631	0.491	0.43	0.552	0.658	0.603	0.714	0.606	0.549	0.663	0.561	0.501	0.621	0.526	0.492	0.56	0.614	0.574	0.654
3652	10	5	SCD	0.537	0.507	0.567	0.551	0.506	0.595	0.616	0.583	0.65	0.665	0.611	0.719	0.578	0.552	0.605	0.577	0.532	0.623	0.496	0.457	0.535	0.632	0.604	0.66	0.53	0.498	0.562	0.578	0.535	0.621	0.526	0.486	0.566	0.611	0.571	0.651
5479	15	1	SCD	0.556	0.518	0.593	0.599	0.564	0.633	0.621	0.609	0.633	0.722	0.699	0.745	0.597	0.552	0.642	0.616	0.598	0.635	0.493	0.454	0.532	0.677	0.65	0.704	0.566	0.513	0.619	0.618	0.593	0.643	0.515	0.488	0.543	0.627	0.608	0.646
5479	15	2	SCD	0.561	0.512	0.611	0.577	0.56	0.594	0.644	0.624	0.664	0.729	0.706	0.752	0.627	0.581	0.673	0.618	0.571	0.666	0.485	0.453	0.518	0.705	0.664	0.746	0.604	0.581	0.627	0.616	0.573	0.66	0.502	0.466	0.538	0.624	0.573	0.676
5479	15	3	SCD	0.538	0.502	0.574	0.551	0.533	0.569	0.638	0.595	0.681	0.701	0.676	0.726	0.626	0.567	0.684	0.591	0.58	0.601	0.488	0.449	0.527	0.675	0.637	0.712	0.616	0.588	0.644	0.594	0.563	0.625	0.526	0.491	0.561	0.621	0.564	0.678
5479	15	4	SCD	0.552	0.505	0.599	0.584	0.569	0.6	0.667	0.648	0.686	0.694	0.641	0.747	0.576	0.53	0.621	0.605	0.564	0.646	0.483	0.46	0.506	0.667	0.641	0.693	0.591	0.563	0.619	0.586	0.566	0.606	0.514	0.468	0.561	0.608	0.547	0.668
5479	15	5	SCD	0.504	0.493	0.516	0.543	0.506	0.581	0.59	0.537	0.644	0.632	0.594	0.671	0.563	0.531	0.597	0.564	0.507	0.621	0.514	0.47	0.557	0.603	0.574	0.631	0.531	0.488	0.574	0.572	0.552	0.593	0.52	0.501	0.539	0.588	0.54	0.636
90	0.25	1	nonSCD	0.954	0.929	0.979	0.746	0.469	0.999	0.899	0.811	0.987	0.873	0.776	0.971	0.698	0.292	0.999	0.584	0.412	0.755	0.572	0.331	0.813	0.805	0.604	0.999	0.672	0.371	0.973	0.625	0.393	0.857	0.611	0.289	0.932	0.574	0.222	0.926
90	0.25	2	nonSCD	0.776	0.372	0.999	0.293	0.001	0.603	0.591	0.264	0.918	0.477	0.113	0.842	0.451	0.038	0.863	0.736	0.562	0.909	0.628	0.377	0.879	0.52	0.128	0.912	0.493	0.052	0.935	0.566	0.256	0.876	0.676	0.216	0.999	0.643	0.172	0.999
90	0.25	3	nonSCD	0.748	0.542	0.953	0.59	0.276	0.903	0.379	0.001	0.889	0.435	0.28	0.591	0.437	0.178	0.179	0.58	0.288	0.873	0.459	0.23	0.689	0.516	0.33	0.702	0.376	0.001	0.797	0.48	0.28	0.681	0.531	0.202	0.859	0.518	0.234	0.801
90	0.25	4	nonSCD	0.736	0.541	0.932	0.9	0.548	0.999	0.672	0.042	0.999	0.809	0.399	0.999	0.825	0.602	0.999	0.684	0.25	0.999	0.57	0.001	0.999	0.912	0.827	0.996	0.909	0.831	0.986	0.591	0.08	0.999	0.556	0.001	0.999	0.729	0.245	0.999
90	0.25	5	nonSCD	0.952	0.915	0.989	0.691	0.093	0.999	0.852	0.792	0.912	0.825	0.648	0.999	0.686	0.287	0.999	0.47	0.208	0.733	0.642	0.383	0.9	0.749	0.541	0.956	0.699	0.198	0.999	0.537	0.341	0.733	0.695	0.426	0.963	0.584	0.36	0.809
180	0.5	1	nonSCD	0.825	0.662	0.988	0.778	0.67	0.887	0.859	0.705	0.999	0.903	0.848	0.959	0.77	0.594	0.946	0.562	0.394	0.731	0.495	0.324	0.667	0.828	0.696	0.961	0.771	0.67	0.872	0.523	0.327	0.719	0.542	0.397	0.686	0.748	0.5002	0.996
180	0.5	2	nonSCD	0.591	0.37	0.813	0.538	0.282	0.793	0.723	0.446	0.996	0.692	0.293	0.999	0.658	0.372	0.943	0.723	0.545	0.901	0.54	0.317	0.763	0.735	0.369	0.999	0.637	0.366	0.908	0.617	0.453	0.782	0.491	0.124	0.857	0.655	0.326	0.985
180	0.5	3	nonSCD	0.653	0.479	0.827	0.669	0.387	0.952	0.574	0.213	0.935	0.63	0.359	0.901	0.558	0.36	0.755	0.578	0.308	0.848	0.847	0.159	0.711	0.687	0.381	0.992	0.539	0.344	0.735	0.561	0.335	0.788	0.485	0.179	0.792	0.578	0.315	0.842
180	0.5	4	nonSCD	0.728	0.417	0.999	0.533	0.247	0.819	0.724	0.516	0.932	0.832	0.681	0.983	0.496	0.237	0.754	0.633	0.214	0.999	0.585	0.358	0.813	0.869	0.738	0.999	0.744	0.592	0.895	0.482	0.142	0.822	0.662	0.536	0.788	0.763	0.507	0.999
180	0.5	5	nonSCD	0.834	0.696	0.971	0.71	0.543	0.877	0.814	0.674	0.954	0.875	0.754	0.995	0.744	0.569	0.919	0.492	0.259	0.724	0.575	0.486	0.665	0.803	0.641	0.966	0.773	0.642	0.904	0.45	0.26	0.641	0.632	0.456	0.808	0.749	0.564	0.934
270	0.75	1	nonSCD	0.821	0.688	0.955	0.747	0.631	0.863	0.787	0.639	0.935	0.894	0.819	0.968	0.807	0.689	0.925	0.555	0.43	0.679	0.54	0.424	0.656	0.867	0.732	0.999	0.79	0.645	0.935	0.54	0.414	0.666	0.574	0.449	0.699	0.77	0.671	0.868
270	0.75	2	nonSCD	0.622	0.257	0.987	0.672	0.362	0.982	0.717	0.542	0.892	0.772	0.638	0.905	0.759	0.636	0.882	0.757	0.623	0.89	0.69	0.381	0.999	0.814	0.673	0.955	0.705	0.517	0.893	0.631	0.505	0.756	0.698	0.513	0.882	0.799	0.648	0.951
270	0.75	3	nonSCD	0.595	0.42	0.771	0.498	0.261	0.736	0.456	0.21	0.702	0.742	0.62	0.864	0.645	0.496	0.794	0.641	0.542	0.741	0.507	0.299	0.716	0.765	0.635	0.896	0.638	0.455	0.822	0.594	0.508	0.68	0.533	0.402	0.665	0.617	0.482	0.482
270	0.75	4	nonSCD	0.671	0.561	0.782	0.6	0.405	0.796	0.749	0.56	0.938	0.83	0.736	0.923	0.633	0.438	0.827	0.793	0.602	0.983	0.579	0.366	0.793	0.83	0.751	0.91	0.788	0.6	0.977	0.694	0.569	0.82	0.663	0.463	0.862	0.799	0.642	0.955
270	0.75	5	nonSCD	0.806	0.716	0.896	0.689	0.6	0.777	0.72	0.608	0.831	0.874	0.766	0.982	0.791	0.727	0.854	0.51	0.374	0.646	0.563	0.455	0.671	0.843	0.691	0.994	0.799	0.702	0.896	0.486	0.373	0.599	0.613	0.492	0.734	0.74	0.6	0.879
365	1	1	nonSCD	0.735	0.63	0.84	0.702	0.584	0.819	0.764	0.68	0.847	0.862	0.768	0.954	0.76	0.652	0.867	0.609	0.418	0.8	0.481	0.381	0.581	0.816	0.666	0.965	0.748	0.67	0.826	0.606	0.472	0.74	0.53	0.437	0.624	0.743	0.648	0.838
365	1	2	nonSCD	0.675	0.493	0.857	0.721	0.591	0.851	0.681	0.511	0.85	0.764	0.581	0.946	0.706	0.51	0.903	0.717	0.613	0.821	0.574	0.364	0.784	0.756	0.642	0.871	0.688	0.578	0.797	0.607	0.494	0.721	0.561	0.406	0.716	0.715	0.629	0.8
365	1	3	nonSCD	0.682	0.515	0.848	0.593	0.341	0.845	0.486	0.248	0.723	0.785	0.661	0.909	0.703	0.606	0.8	0.674	0.478	0.87	0.502	0.386	0.618	0.618	0.692	0.888	0.619	0.464	0.774	0.66	0.55	0.769	0.522	0.382	0.662	0.597	0.465	0.728
365	1	4	nonSCD	0.716	0.621	0.811	0.638	0.525	0.75	0.752	0.652	0.851	0.8	0.698	0.902	0.69	0.569	0.811	0.76	0.684	0.835	0.494	0.359	0.628	0.837	0.779	0.895	0.802	0.734	0.869	0.682	0.563	0.802	0.561	0.422	0.701	0.679	0.6	0.759
365	1	5	nonSCD	0.732	0.65	0.813	0.63	0.47	0.789	0.703	0.594	0.813	0.833	0.773	0.892	0.74	0.653	0.826	0.556	0.367	0.744	0.513	0.421	0.605	0.783	0.642	0.924	0.755	0.655	0.854	0.549	0.549	0.651	0.582	0.582	0.704	0.717	0.592	0.842
730	2	1	nonSCD	0.702	0.662	0.741	0.672	0.637	0.707	0.708	0.63	0.787	0.773	0.679	0.867	0.686	0.563	0.81	0.643	0.577	0.709	0.545	0.505	0.585	0.754	0.7	0.808	0.65	0.617	0.684	0.604	0.562	0.647	0.557	0.488	0.626	0.74	0.648	0.832
730	2	2	nonSCD	0.682	0.607	0.757	0.697	0.638	0.757	0.697	0.612	0.781	0.808	0.77	0.847	0.66	0.55	0.769	0.674	0.556	0.792	0.55	0.467	0.632	0.772	0.756	0.787	0.638	0.574	0.701	0.629	0.539	0.718	0.569	0.465	0.672	0.699	0.588	0.811
730	2	3	nonSCD	0.677	0.537	0.817	0.604	0.499	0.709	0.619	0.54	0.699	0.776	0.728	0.823	0.591	0.471	0.71	0.693	0.54	0.845	0.496	0.428	0.564	0.774	0.726	0.822	0.576	0.497	0.656	0.674	0.57	0.777	0.545	0.425	0.666	0.648	0.593	0.703
730	2	4	nonSCD	0.654	0.548	0.761	0.645	0.564	0.725	0.737	0.655	0.819	0.723	0.617	0.828	0.642	0.581	0.702	0.722	0.624	0.821	0.474	0.333	0.615	0.751	0.666	0.835	0.735	0.644	0.827	0.633	0.527	0.739	0.517	0.424	0.61	0.632	0.527	0.736
730	2	5	nonSCD	0.669	0.602	0.736	0.614	0.544	0.684	0.685	0.634	0.736	0.719	0.668	0.77	0.644	0.586	0.703	0.582	0.544	0.62	0.568	0.497	0.639	0.701	0.626	0.777	0.624	0.509	0.739	0.547	0.496	0.598	0.585	0.48	0.69	0.712	0.665	0.76
1096	3	1	nonSCD	0.66	0.614	0.706	0.672	0.578	0.765	0.707	0.672	0.741	0.755	0.715	0.794	0.674	0.582	0.766	0.642	0.609	0.676	0.545	0.484	0.607	0.728	0.682	0.773	0.656	0.588	0.725	0.609	0.575	0.644	0.555	0.519	0.591	0.722	0.677	0.767
1096	3	2	nonSCD	0.677	0.616	0.738	0.705	0.664	0.747	0.684	0.627	0.741	0.772	0.724	0.82	0.651	0.632	0.671	0.669	0.582	0.756	0.57	0.483	0.658	0.727	0.691	0.763	0.622	0.565	0.679	0.637	0.549	0.725	0.585	0.532	0.638	0.687	0.611	0.763
1096	3	3	nonSCD	0.648	0.539	0.758	0.623	0.555	0.691	0.618	0.569	0.668	0.738	0.674	0.801	0.574	0.451	0.696	0.642	0.616	0.668	0.483	0.461	0.506	0.706	0.634	0.777	0.559	0.492	0.626	0.663	0.61	0.715	0.514	0.414	0.614	0.606	0.524	0.687
1096	3	4	nonSCD	0.669	0.572	0.765	0.622	0.554	0.689	0.685	0.653	0.717	0.732	0.644	0.82	0.652	0.594	0.71	0.657	0.602	0.712	0.491	0.433	0.55	0.713	0.628	0.797	0.71	0.65	0.77	0.616	0.552	0.679	0.551	0.456	0.647	0.649	0.591	0.706
1096	3	5	nonSCD	0.626	0.563	0.688	0.62	0.559	0.681	0.682	0.615	0.75	0.682	0.643	0.722	0.634	0.517	0.751	0.569	0.512	0.626	0.562	0.505	0.619	0.667	0.634	0.7	0.623	0.498	0.747	0.554	0.518	0.59	0.577	0.535	0.619	0.684	0.626	0.742
1826	5	1	nonSCD	0.644	0.625	0.662	0.664	0.641	0.687	0.701	0.667	0.735	0.757	0.734	0.779	0.655	0.631	0.679	0.645	0.619	0.671	0.561	0.515	0.605	0.714	0.643	0.784	0.63	0.574	0.686	0.619	0.606	0.632	0.58	0.526	0.634	0.724	0.667	0.781
1826	5	2	nonSCD	0.659	0.638	0.68	0.65	0.604	0.697	0.641	0.585	0.697	0.747	0.698	0.795	0.626	0.587	0.665	0.647	0.606	0.688	0.547	0.51	0.585	0.696	0.675	0.718	0.599	0.5001	0.698	0.629	0.574	0.684	0.564	0.504	0.623	0.643	0.585	0.702
1826	5	3	nonSCD	0.647	0.606	0.689	0.66	0.602	0.718	0.645	0.611	0.679	0.744	0.715	0.774	0.653	0.558	0.749	0.635	0.594	0.677	0.493	0.413	0.573	0.724	0.677	0.771	0.652	0.604	0.699	0.642	0.588	0.696	0.519	0.455	0.584	0.639	0.594	0.683
1826	5	4	nonSCD	0.626	0.539	0.714	0.638	0.563	0.714	0.662	0.62	0.704	0.69	0.614	0.765	0.615	0.566	0.663	0.639	0.588	0.69	0.493	0.453	0.533	0.683	0.604	0.762	0.668	0.643	0.693	0.598	0.532	0.665	0.541	0.522	0.56	0.625	0.566	0.683
1826	5	5	nonSCD	0.596	0.55	0.642	0.614	0.556	0.671	0.67	0.633	0.707	0.689	0.626	0.752	0.617	0.551	0.682	0.588	0.56	0.616	0.566	0.499	0.634	0.659	0.604	0.714	0.58	0.514	0.645	0.579	0.536	0.621	0.583	0.542	0.623	0.622	0.626	0.746
3652	10	1	nonSCD	0.635	0.586	0.684	0.65	0.595	0.705	0.642	0.615	0.668	0.734	0.697	0.772	0.626	0.602	0.65	0.64	0.604	0.676	0.52	0.49	0.551	0.694	0.682	0.706	0.592	0.562	0.623	0.62	0.58	0.661	0.53	0.468	0.593	0.625	0.591	0.659
3652	10	2	nonSCD	0.622	0.567	0.676	0.626	0.598	0.654	0.629	0.6	0.659	0.695	0.659	0.731	0.616	0.589	0.642	0.616	0.592	0.641	0.529	0.51	0.547	0.672	0.622	0.723	0.604	0.578	0.63	0.601	0.588	0.614	0.541	0.5	0.582	0.628	0.606	0.65
3652	10	3	nonSCD	0.609	0.566	0.653	0.614	0.565	0.663	0.625	0.591	0.66	0.689	0.665	0.713	0.609	0.581	0.636	0.611	0.59	0.633	0.491	0.474	0.508	0.673	0.639	0.707	0.618	0.585	0.652	0.596	0.565	0.627	0.508	0.475	0.542	0.611	0.571	0.651
3652	10	4	nonSCD	0.626	0.573	0.679	0.624	0.598	0.649	0.648	0.609	0.687	0.702	0.666	0.738	0.608	0.55	0.666	0.632	0.59	0.673	0.475	0.409	0.541	0.69	0.663	0.716	0.65	0.611	0.69	0.6	0.544	0.657	0.514	0.478	0.55	0.613	0.567	0.66
3652	10	5	nonSCD	0.582	0.559	0.605	0.598	0.572	0.623	0.607	0.555	0.658	0.665	0.631	0.7	0.598	0.569	0.628	0.595	0.562	0.629	0.524	0.472	0.575	0.641	0.614	0.668	0.551	0.491	0.611	0.582	0.558	0.606	0.509	0.465	0.552	0.577	0.554	0.601
5479	15	1	nonSCD	0.609	0.596	0.622	0.63	0.62	0.639	0.623	0.601	0.644	0.686	0.67	0.701	0.594	0.579	0.61	0.617	0.606	0.629	0.5	0.473	0.527	0.649	0.619	0.678	0.576	0.552	0.6	0.591	0.57	0.613	0.508	0.486	0.529	0.582	0.566	0.598
5479	15	2	nonSCD	0.609	0.587	0.632	0.624	0.597	0.651	0.62	0.595	0.644	0.683	0.659	0.706	0.598	0.572	0.624	0.609	0.586	0.633	0.513	0.493	0.533	0.668	0.644	0.691	0.603	0.578	0.628	0.594	0.567	0.621	0.518	0.483	0.553	0.606	0.578	0.634
5479	15	3	nonSCD	0.59	0.55	0.63	0.611	0.592	0.63	0.644	0.603	0.686	0.691	0.679	0.704	0.608	0.571	0.645	0.631	0.619	0.643	0.487	0.464	0.509	0.687	0.643	0.732	0.614	0.602	0.627	0.616	0.577	0.654	0.504	0.474	0.532	0.612	0.572	0.652
5479	15	4	nonSCD	0.6	0.565	0.636	0.62	0.603	0.638	0.667	0.648	0.686	0.682	0.655	0.708	0.608	0.582	0.634	0.625	0.59	0.66	0.476	0.431	0.522	0.679	0.653	0.705	0.641	0.62	0.661	0.589	0.558	0.62	0.514	0.481	0.547	0.611	0.558	0.663
5479	15	5	nonSCD	0.565	0.535	0.595	0.572	0.545	0.599	0.586	0.577	0.595	0.596	0.573	0.62	0.566	0.525	0.607	0.578	0.54	0.617	0.509	0.488	0.531	0.574	0.554	0.593	0.527	0.488	0.567	0.557	0.512	0.602	0.499	0.456	0.542	0.537	0.517	0.558

## Sheet: summary
days	years	outcome	HR	HR_lb	HR_ub	QTc	qtc_lb	qtc_ub	QRS	qrs_lb	qrs_ub	pQRST	pQRST_lb	pQRST_ub	pSVGaz	pSVGaz_lb	pSVGaz_ub	pSVGel	pSVGel_lb	pSVGel_ub	pSVGmag	pSVGmag_lb	pSVGmag_ub	aQRST	aQRST_lb	aQRST_ub	aSVGaz	aSVGaz_lb	aSVGaz_ub	aSVGel	aSVGel_lb	aSVGel_ub	aSVGmag	aSVGmag_lb	aSVGmag_ub	SAI	sai_lb	sai_ub
90	0.25	SCD	0.809	0.493	0.963	0.604	0.312	0.903	0.506	0.162	0.817	0.473	0.135	0.807	0.363	0.143	0.594	0.71	0.306	0.98	0.502	0.189	0.687	0.492	0.181	0.826	0.347	0.117	0.587	0.688	0.261	0.974	0.562	0.159	0.8	0.534	0.196	0.812
180	0.5	SCD	0.686	0.477	0.895	0.656	0.385	0.923	0.647	0.421	0.873	0.706	0.456	0.949	0.613	0.356	0.871	0.699	0.514	0.883	0.5	0.236	0.765	0.713	0.466	0.957	0.53	0.237	0.824	0.706	0.526	0.886	0.549	0.279	0.819	0.655	0.454	0.85
270	0.75	SCD	0.594	0.413	0.776	0.629	0.452	0.804	0.69	0.522	0.857	0.741	0.605	0.876	0.638	0.458	0.818	0.692	0.561	0.823	0.526	0.331	0.72	0.702	0.548	0.855	0.556	0.371	0.742	0.681	0.563	0.799	0.57	0.384	0.756	0.681	0.53	0.833
365	1	SCD	0.598	0.461	0.737	0.628	0.482	0.774	0.698	0.563	0.833	0.721	0.58	0.862	0.633	0.477	0.79	0.668	0.518	0.818	0.514	0.346	0.683	0.681	0.543	0.819	0.55	0.396	0.704	0.652	0.531	0.774	0.55	0.373	0.726	0.661	0.515	0.807
730	2	SCD	0.618	0.522	0.715	0.625	0.528	0.722	0.682	0.595	0.769	0.738	0.661	0.814	0.673	0.567	0.779	0.64	0.549	0.731	0.503	0.399	0.608	0.689	0.602	0.776	0.611	0.504	0.717	0.608	0.515	0.701	0.545	0.448	0.642	0.687	0.6	0.775
1096	3	SCD	0.615	0.53	0.7	0.619	0.537	0.701	0.66	0.595	0.726	0.721	0.649	0.794	0.647	0.553	0.74	0.626	0.548	0.705	0.504	0.423	0.585	0.691	0.614	0.768	0.617	0.53	0.675	0.609	0.541	0.678	0.546	0.461	0.631	0.656	0.565	0.736
1826	5	SCD	0.581	0.508	0.654	0.604	0.548	0.659	0.681	0.62	0.743	0.715	0.652	0.779	0.646	0.572	0.72	0.624	0.577	0.671	0.486	0.403	0.568	0.691	0.633	0.749	0.622	0.557	0.687	0.612	0.549	0.675	0.512	0.444	0.581	0.657	0.594	0.72
3652	10	SCD	0.55	0.507	0.593	0.577	0.532	0.622	0.655	0.617	0.693	0.71	0.668	0.753	0.612	0.567	0.657	0.602	0.561	0.643	0.491	0.444	0.537	0.675	0.636	0.714	0.587	0.544	0.629	0.596	0.555	0.636	0.523	0.479	0.568	0.635	0.598	0.672
5479	15	SCD	0.542	0.506	0.579	0.571	0.546	0.595	0.632	0.603	0.662	0.696	0.663	0.728	0.598	0.552	0.643	0.599	0.564	0.634	0.493	0.457	0.528	0.665	0.633	0.697	0.582	0.547	0.617	0.597	0.569	0.625	0.515	0.483	0.548	0.614	0.566	0.661
90	0.25	nonSCD	0.833	0.66	0.97	0.644	0.277	0.9	0.679	0.382	0.941	0.684	0.443	0.88	0.619	0.279	0.808	0.611	0.344	0.854	0.574	0.264	0.856	0.7	0.486	0.913	0.63	0.291	0.938	0.56	0.27	0.829	0.614	0.227	0.95	0.61	0.247	0.907
180	0.5	nonSCD	0.726	0.525	0.92	0.646	0.426	0.866	0.739	0.511	0.963	0.786	0.587	0.967	0.645	0.426	0.863	0.598	0.344	0.841	0.608	0.329	0.724	0.784	0.565	0.983	0.693	0.523	0.863	0.527	0.303	0.75	0.562	0.338	0.786	0.699	0.442	0.951
270	0.75	nonSCD	0.703	0.528	0.878	0.641	0.452	0.831	0.686	0.512	0.86	0.822	0.716	0.928	0.727	0.597	0.856	0.651	0.514	0.788	0.576	0.385	0.767	0.824	0.696	0.951	0.744	0.584	0.905	0.589	0.474	0.704	0.616	0.464	0.768	0.745	0.609	0.827
365	1	nonSCD	0.708	0.582	0.834	0.657	0.502	0.811	0.677	0.537	0.817	0.809	0.696	0.921	0.72	0.598	0.841	0.663	0.512	0.814	0.513	0.382	0.643	0.762	0.684	0.908	0.722	0.62	0.824	0.621	0.526	0.737	0.551	0.446	0.681	0.69	0.587	0.793
730	2	nonSCD	0.677	0.591	0.762	0.646	0.576	0.716	0.689	0.614	0.764	0.76	0.692	0.827	0.645	0.55	0.739	0.663	0.568	0.757	0.527	0.446	0.607	0.75	0.695	0.806	0.645	0.568	0.721	0.617	0.539	0.696	0.555	0.456	0.653	0.686	0.604	0.768
1096	3	nonSCD	0.656	0.581	0.731	0.648	0.582	0.715	0.675	0.627	0.723	0.736	0.68	0.791	0.637	0.555	0.719	0.636	0.584	0.688	0.53	0.473	0.588	0.708	0.654	0.762	0.634	0.559	0.709	0.616	0.561	0.671	0.556	0.491	0.622	0.67	0.606	0.733
1826	5	nonSCD	0.634	0.592	0.677	0.645	0.593	0.697	0.664	0.623	0.704	0.725	0.677	0.773	0.633	0.579	0.688	0.631	0.593	0.668	0.532	0.478	0.586	0.695	0.641	0.75	0.626	0.567	0.684	0.613	0.567	0.66	0.557	0.51	0.605	0.651	0.608	0.719
3652	10	nonSCD	0.615	0.57	0.659	0.622	0.586	0.659	0.63	0.594	0.666	0.697	0.664	0.731	0.611	0.578	0.644	0.619	0.588	0.65	0.508	0.471	0.544	0.674	0.644	0.704	0.603	0.565	0.641	0.6	0.567	0.633	0.52	0.477	0.564	0.611	0.578	0.644
5479	15	nonSCD	0.595	0.567	0.623	0.611	0.591	0.631	0.628	0.605	0.651	0.668	0.647	0.688	0.595	0.566	0.624	0.612	0.588	0.636	0.497	0.47	0.524	0.651	0.623	0.68	0.592	0.568	0.617	0.589	0.557	0.622	0.509	0.476	0.541	0.59	0.558	0.621
